# Supplementary material for: Methylome of human senescent hematopoietic progenitors
Source: Exp Hematol Oncol. 2018 Dec 21;7:32. doi: 10.1186/s40164-018-0123-8 (PMC6302458; doi:10.1186/s40164-018-0123-8)
Supplement: Supplementary file 1 — Additional file 1. Compiled list of differentially methylated regions in senescent vs. active HSPCs, including 51 hypomethylated and 10 hypermethylated regions. [file 40164_2018_123_MOESM1_ESM.xlsx]

## Sheet: Sheet1
Chromosome	Start	End	Mean difference	Type
chr19	4542685	4543812	-0.86549	hypo
chr1	2082246	2083126	-0.8344	hypo
chr16	4729841	4730658	-0.829429	hypo
chr11	94278319	94279551	-0.82798	hypo
chr7	6463757	6464741	-0.819179	hypo
chr16	88906245	88907463	-0.814028	hypo
chr18	11972544	11973329	-0.799364	hypo
chr17	78865310	78866213	-0.795588	hypo
chr8	142218431	142219564	-0.794568	hypo
chr10	45958270	45959405	-0.792107	hypo
chr7	2116171	2116834	-0.787744	hypo
chr19	1154899	1155925	-0.787242	hypo
chr1	2120719	2121666	-0.786851	hypo
chr9	134473572	134474187	-0.770833	hypo
chr12	132469400	132470342	-0.767593	hypo
chr14	23582811	23585184	-0.756187	hypo
chr3	53202669	53203813	-0.754926	hypo
chr21	44473097	44474004	-0.753606	hypo
chr1	1695444	1697089	-0.753568	hypo
chr19	827593	828366	-0.751658	hypo
chr8	19539638	19541053	-0.75132	hypo
chr16	85577637	85578488	-0.746345	hypo
chr17	56355208	56356448	-0.744306	hypo
chr6	158507720	158508419	-0.743933	hypo
chr17	38175032	38176065	-0.708087	hypo
chr11	64108986	64109840	-0.706533	hypo
chr20	48837480	48838870	-0.6863	hypo
chr17	56344377	56346609	-0.685784	hypo
chr12	739280	740554	-0.684763	hypo
chr17	79228615	79229433	-0.677943	hypo
chr7	101360529	101362081	-0.677667	hypo
chr19	831414	833098	-0.657548	hypo
chr7	4754452	4755267	-0.657125	hypo
chr14	23586919	23589256	-0.652236	hypo
chr17	3705380	3706929	-0.6431	hypo
chr11	1791715	1793329	-0.641062	hypo
chr22	32313101	32315199	-0.640025	hypo
chr17	79004928	79006167	-0.634933	hypo
chr20	42703961	42704652	-0.63472	hypo
chr17	75318211	75319060	-0.633533	hypo
chr17	79427597	79428635	-0.621981	hypo
chr8	144638647	144639364	-0.620286	hypo
chr20	62532339	62532895	-0.61855	hypo
chr16	85558054	85559387	-0.600895	hypo
chr19	2546161	2547030	-0.585362	hypo
chr19	852284	853009	-0.574718	hypo
chr1	245851636	245851905	-0.571267	hypo
chr19	33789619	33791785	-0.55934	hypo
chr19	4543823	4544261	-0.528921	hypo
chr7	90895962	90896683	-0.36307	hypo
chr21	9825444	9827842	-0.163779	hypo
chr6	147124270	147124997	0.32744	hyper
chr10	121578108	121578355	0.353069	hyper
chr5	135415126	135416034	0.4152	hyper
chr10	135341933	135342131	0.427375	hyper
chr8	144360862	144361341	0.429923	hyper
chr14	34270164	34270539	0.522656	hyper
chr6	103779772	103780911	0.534071	hyper
chr11	400239	400751	0.635887	hyper
chr5	28927886	28928557	0.652925	hyper
chr1	205818764	205819610	0.761714	hyper
