# Supplementary material for: Methylome of human senescent hematopoietic progenitors
Source: Exp Hematol Oncol. 2018 Dec 21;7:32. doi: 10.1186/s40164-018-0123-8 (PMC6302458; doi:10.1186/s40164-018-0123-8)
Supplement: Supplementary file 3 — Additional file 3. A representative region of chromosome 6 showing the characteristic overlap of hypoDMRs with repeat elements. [file 40164_2018_123_MOESM3_ESM.xlsx]

## Sheet: Sheet1
List of hypoDMRs overlapping with repeats
Chr	start	end	width	strand	Mean.difference	Type	Repeats	Family
chr19	1154899	1155925	1027	+	-0.787242	hypo	MIRb	SINE/MIR
chr1	2120719	2121666	948	+	-0.786851	hypo	AluJo	SINE/Alu
chr1	2120719	2121666	948	+	-0.786851	hypo	MER5A	DNA/hAT-Charlie
chr9	134473572	134474187	616	+	-0.770833	hypo	MIR3	SINE/MIR
chr14	23582811	23585184	2374	+	-0.756187	hypo	L2a	LINE/L2
chr21	44473097	44474004	908	+	-0.753606	hypo	L1MB5	LINE/L1
chr1	1695444	1697089	1646	+	-0.753568	hypo	AluSx	SINE/Alu
chr1	1695444	1697089	1646	+	-0.753568	hypo	AluSq2	SINE/Alu
chr8	19539638	19541053	1416	+	-0.75132	hypo	MER115	DNA/hAT-Tip100
chr16	85577637	85578488	852	+	-0.746345	hypo	MER20	DNA/hAT-Charlie
chr17	56355208	56356448	1241	+	-0.744306	hypo	(TC)n	Simple_repeat
chr17	56355208	56356448	1241	+	-0.744306	hypo	MamTip2	DNA/hAT-Tip100
chr17	38175032	38176065	1034	+	-0.708087	hypo	(CCT)n	Simple_repeat
chr17	38175032	38176065	1034	+	-0.708087	hypo	(AC)n	Simple_repeat
chr20	48837480	48838870	1391	+	-0.6863	hypo	MIRb	SINE/MIR
chr20	48837480	48838870	1391	+	-0.6863	hypo	L2a	LINE/L2
chr20	48837480	48838870	1391	+	-0.6863	hypo	L2a	LINE/L2
chr17	56344377	56346609	2233	+	-0.685784	hypo	MIR	SINE/MIR
chr17	56344377	56346609	2233	+	-0.685784	hypo	L2d2	LINE/L2
chr17	56344377	56346609	2233	+	-0.685784	hypo	MIRc	SINE/MIR
chr7	101360529	101362081	1553	+	-0.677667	hypo	AluSx	SINE/Alu
chr19	831414	833098	1685	+	-0.657548	hypo	(CCCCGC)n	Simple_repeat
chr19	831414	833098	1685	+	-0.657548	hypo	AluSx1	SINE/Alu
chr19	831414	833098	1685	+	-0.657548	hypo	(AATATA)n	Simple_repeat
chr19	831414	833098	1685	+	-0.657548	hypo	AluJb	SINE/Alu
chr19	831414	833098	1685	+	-0.657548	hypo	AluSc8	SINE/Alu
chr19	831414	833098	1685	+	-0.657548	hypo	AluJb	SINE/Alu
chr17	3705380	3706929	1550	+	-0.6431	hypo	MER3	DNA/hAT-Charlie
chr17	3705380	3706929	1550	+	-0.6431	hypo	Zaphod4a	DNA/hAT-Tip100
chr17	3705380	3706929	1550	+	-0.6431	hypo	L1MC4	LINE/L1
chr11	1791715	1793329	1615	+	-0.641062	hypo	AluSz	SINE/Alu
chr11	1791715	1793329	1615	+	-0.641062	hypo	L1M5	LINE/L1
chr11	1791715	1793329	1615	+	-0.641062	hypo	L1MC2	LINE/L1
chr11	1791715	1793329	1615	+	-0.641062	hypo	AluJb	SINE/Alu
chr11	1791715	1793329	1615	+	-0.641062	hypo	L1MC2	LINE/L1
chr22	32313101	32315199	2099	+	-0.640025	hypo	AluSc	SINE/Alu
chr22	32313101	32315199	2099	+	-0.640025	hypo	AluSg4	SINE/Alu
chr22	32313101	32315199	2099	+	-0.640025	hypo	MIRb	SINE/MIR
chr22	32313101	32315199	2099	+	-0.640025	hypo	X17_LINE	LINE/CR1
chr17	79004928	79006167	1240	+	-0.634933	hypo	(GGA)n	Simple_repeat
chr17	75318211	75319060	850	+	-0.633533	hypo	MIR3	SINE/MIR
chr17	79427597	79428635	1039	+	-0.621981	hypo	(GGGC)n	Simple_repeat
chr17	79427597	79428635	1039	+	-0.621981	hypo	(CCTCCT)n	Simple_repeat
chr8	144638647	144639364	718	+	-0.620286	hypo	AluJo	SINE/Alu
chr16	85558054	85559387	1334	+	-0.600895	hypo	MIR	SINE/MIR
chr19	2546161	2547030	870	+	-0.585362	hypo	G-rich	Low_complexity
chr19	852284	853009	726	+	-0.574718	hypo	MIR1_Amn	SINE/MIR
chr1	245851636	245851905	270	+	-0.571267	hypo	(GCGGCC)n	Simple_repeat
chr19	33789619	33791785	2167	+	-0.55934	hypo	(CAAAA)n	Simple_repeat
chr21	9825444	9827842	2399	+	-0.163779	hypo	(CCGGCC)n	Simple_repeat
chr21	9825444	9827842	2399	+	-0.163779	hypo	(CGCC)n	Simple_repeat
chr21	9825444	9827842	2399	+	-0.163779	hypo	SSU-rRNA_Hsa	rRNA
chr21	9825444	9827842	2399	+	-0.163779	hypo	L1PA10	LINE/L1
